# Supplementary material for: Proteomic and functional analysis of HDL subclasses in humans and rats: a proof-of-concept study
Source: Lipids Health Dis. 2023 Jun 29;22:86. doi: 10.1186/s12944-023-01829-9 (PMC10308741; doi:10.1186/s12944-023-01829-9)
Supplement: Supplementary file 2 — Additional file 2: Table S5. The MS data of L/M/S-HDL subclasses from healthy males (n=6). Table S6.The MS data of L/M/S-HDL subclasses from rats (n=3). [file 12944_2023_1829_MOESM2_ESM.xlsx]

## Sheet: Table S5
Table S5. The MS data of L/M/S-HDL subclasses from healthy males (n=6)
Gene name	Unique peptides H1_L	Unique peptides H2_L	Unique peptides H3_L	Unique peptides H4_L	Unique peptides H5_L	Unique peptides H6_L	Unique peptides H1_M	Unique peptides H2_M	Unique peptides H3_M	Unique peptides H4_M	Unique peptides H5_M	Unique peptides H6_M	Unique peptides H1_S	Unique peptides H2_S	Unique peptides H3_S	Unique peptides H4_S	Unique peptides H5_S	Unique peptides H6_S	LFQ intensity H1_L	LFQ intensity H2_L	LFQ intensity H3_L	LFQ intensity H4_L	LFQ intensity H5_L	LFQ intensity H6_L	LFQ intensity H1_M	LFQ intensity H2_M	LFQ intensity H3_M	LFQ intensity H4_M	LFQ intensity H5_M	LFQ intensity H6_M	LFQ intensity H1_S	LFQ intensity H2_S	LFQ intensity H3_S	LFQ intensity H4_S	LFQ intensity H5_S	LFQ intensity H6_S
A1BG	1	1	0	1	1	1	1	2	2	0	2	2	6	7	5	5	8	7	0	0	0	0	0	0	0	0	3967500	0	4572200	7253600	141810000	292170000	86551000	162870000	208010000	1153400000
A2M	26	26	27	27	28	30	24	24	24	24	23	22	19	19	13	12	19	16	4742600000	5049600000	4879400000	3237000000	4367500000	6291600000	481490000	384820000	418710000	277430000	376190000	689830000	87316000	63567000	95610000	50822000	67547000	95266000
ACTG1	1	0	2	1	0	2	2	3	3	2	3	5	6	6	7	5	6	4	0	0	2028000	0	0	6434200	17590000	9891800	3142500	4551300	2485800	13140000	85131000	87258000	70000000	138030000	53240000	84706000
AFM	6	5	6	6	4	4	3	5	4	6	2	4	18	13	11	13	17	12	4531800	5872800	21545000	14425000	6577400	3866800	5701700	2197500	1303700	13365000	0	509670	300170000	96999000	288330000	606930000	393520000	168240000
AHSG	0	0	0	0	0	1	1	1	3	3	3	5	4	6	5	5	7	3	0	0	0	0	0	0	0	0	247680	537490	2608300	405760	75339000	87174000	16690000	14061000	70544000	9293900
ALB	26	27	28	27	26	26	27	30	30	26	27	30	30	26	27	26	31	25	5260300000	4951900000	3467600000	6008700000	4602500000	4515000000	3244100000	4418000000	2678100000	2274100000	2505600000	3388500000	4011500000	3778600000	3767800000	2683100000	3386800000	3735300000
AMBP	13	14	15	14	16	12	15	12	13	11	13	13	12	11	11	10	11	10	6197300000	4013300000	4683800000	4642200000	3403900000	2971400000	755970000	611710000	616820000	1027800000	663080000	512550000	299440000	242160000	164730000	207120000	200860000	211650000
ANPEP	1	1	1	1	1	1	2	2	2	2	2	2	2	1	1	2	1	0	0	0	0	0	0	0	3928400	4369900	3817900	3529800	3117800	3397100	3786800	0	0	2809600	0	0
APCS	8	7	8	8	7	9	7	7	9	8	8	9	7	6	7	6	7	6	301740000	301570000	721370000	541510000	553080000	934100000	996010000	983050000	1236200000	1314000000	1140000000	1965500000	161870000	179180000	271180000	401270000	217870000	384050000
APMAP	4	5	4	5	3	5	5	6	4	5	4	4	5	3	5	4	3	5	10093000	18282000	3278600	793550	0	11493000	10557000	10011000	15211000	7252700	1401300	9891400	768870	0	9114400	4400400	1024700	4591100
APOA1	14	16	15	12	12	12	15	19	18	17	19	17	15	18	15	14	16	16	932980000	1587800000	632490000	307080000	317820000	696120000	1796700000	2578600000	1693100000	1111600000	932520000	1345900000	1697400000	2534300000	2389600000	2592200000	2161200000	2766000000
APOA2	2	2	2	2	2	2	3	3	3	3	3	3	3	3	3	3	3	3	34894000	91835000	84605000	42936000	18737000	66836000	75799000	293350000	308580000	332160000	193910000	226140000	170070000	261820000	273540000	217490000	359620000	677790000
APOA4	2	4	5	2	3	4	8	7	8	7	6	7	7	7	8	5	6	6	8872000	8640000	5968800	5927700	3593400	4725700	48943000	68790000	47344000	9513200	24955000	60583000	10394000	21582000	33964000	5108000	13346000	23214000
APOB	28	28	33	26	31	27	15	16	15	14	15	16	10	9	13	8	12	7	341330000	412120000	407370000	502060000	397210000	327500000	53992000	57324000	54415000	50591000	68274000	59456000	28532000	37792000	30783000	32220000	44140000	41135000
APOD	8	8	7	6	5	6	11	10	11	10	11	11	9	6	7	8	11	7	255380000	569010000	119900000	95463000	159420000	253030000	708720000	1459200000	772850000	453110000	604510000	614130000	315130000	332910000	338800000	339270000	234680000	313970000
APOE	7	10	11	11	8	9	10	9	10	8	10	11	4	6	5	4	8	6	85310000	176920000	132730000	99649000	116890000	105100000	16030000	77228000	26107000	11618000	23907000	36378000	1179500	5526500	3048500	3626600	4835700	2869900
APOH	3	2	3	1	0	1	5	4	3	3	4	5	8	6	3	4	9	5	3931300	4800300	15462000	0	0	0	6292600	8185100	18688000	8170500	19757000	25461000	332170000	66480000	114580000	87458000	345510000	29503000
APOL1	3	3	5	6	5	5	2	5	5	6	3	3	1	1	2	3	1	1	68074000	164360000	217090000	136930000	151150000	144430000	0	24589000	13962000	52915000	0	0	0	0	0	0	0	0
APOM	4	5	2	3	3	2	5	3	4	3	5	5	4	4	5	3	4	3	215620000	235350000	201450000	76672000	101430000	167180000	175980000	96624000	202990000	415070000	337070000	483390000	58057000	103330000	112030000	150750000	197580000	195230000
ATRN	18	19	20	22	21	19	13	15	11	13	12	15	3	3	2	2	4	1	874330000	1092100000	480670000	737430000	579250000	678440000	63620000	41460000	31608000	30021000	42866000	63755000	0	0	0	0	3864600	0
BTD	0	0	0	0	1	1	0	0	0	0	0	0	3	3	3	2	2	3	0	0	0	0	0	0	0	0	0	0	0	0	30325000	118960000	39819000	40533000	33785000	45089000
C1QC	2	1	2	2	2	2	0	0	0	0	0	0	0	0	0	0	0	0	1968100	0	2033200	1984100	1972700	1275300	0	0	0	0	0	0	0	0	0	0	0	0
C1R	9	10	11	9	10	12	6	5	6	6	7	7	1	3	0	2	4	0	61356000	168090000	156140000	100290000	95786000	142300000	12786000	13255000	16594000	10070000	13604000	14023000	0	525450	0	986510	1733700	0
C1RL	3	3	3	4	3	3	4	4	3	4	3	3	6	5	4	3	5	6	66050000	47914000	59672000	51653000	42753000	36590000	33505000	40205000	33010000	64382000	28127000	41997000	403900000	520000000	428390000	543740000	372370000	456750000
C1S	5	5	8	6	6	6	15	17	17	18	17	16	14	13	12	14	16	12	68109000	37470000	78506000	46908000	56211000	50228000	824040000	808840000	833080000	894630000	929030000	847950000	318800000	455720000	443640000	533110000	386380000	521530000
C2	1	0	2	1	3	2	10	8	9	8	9	8	13	11	12	12	14	12	0	0	0	0	0	0	6902900	4499600	8882800	4788800	7059800	12021000	61422000	94580000	97477000	79498000	79485000	169920000
C3	45	46	46	46	62	47	80	73	81	83	84	83	76	76	72	72	83	73	655000000	1474100000	954410000	1116300000	4439900000	888990000	16133000000	14349000000	18242000000	20905000000	20627000000	22268000000	7335900000	8657500000	8599000000	12951000000	8791400000	11061000000
C4A	0	0	0	0	0	0	1	2	1	0	1	1	0	0	0	0	0	1	2074400000	2753400000	4438200000	2372300000	2281700000	3970000000	4950800000	4242600000	10165000000	5268500000	4037300000	11468000000	640020000	571640000	1580600000	802190000	422130000	1568500000
C4B	0	0	0	1	0	0	1	1	1	1	1	1	0	0	1	0	1	1	0	0	0	0	0	0	4047800	7331900	6403200	3562800	1720200	9264200	0	0	0	0	0	0
C4BPA	9	9	9	9	9	10	10	9	9	9	10	9	8	9	8	8	9	5	100070000	75343000	112720000	109980000	114550000	95861000	31801000	19269000	18821000	15231000	31883000	32729000	17758000	12555000	12138000	7918900	15052000	10115000
C5	16	16	21	14	16	22	31	31	33	37	32	34	17	16	16	16	17	25	193590000	171640000	210420000	123520000	200640000	202220000	759590000	743930000	809350000	983070000	757730000	1366000000	95119000	61749000	89260000	116040000	100440000	179040000
C6	3	0	4	5	4	6	19	17	18	19	18	21	18	13	16	15	19	17	3018800	0	829680	3062300	5159600	10942000	795620000	499070000	570550000	472260000	492140000	632070000	321340000	265950000	355710000	393350000	341500000	324330000
C7	13	9	13	8	11	13	23	17	21	22	19	20	19	20	15	18	19	17	207520000	130510000	243670000	81023000	149230000	217220000	1148600000	487570000	716420000	974380000	739260000	844950000	1171900000	783660000	529770000	986700000	515320000	421820000
C8A	3	3	4	1	2	2	5	5	2	1	4	5	14	17	14	16	18	16	2585500	9127000	1813900	0	1790300	1308700	4769600	13441000	1827000	0	1749800	4941400	562520000	611730000	553940000	242060000	546430000	1099500000
C8B	3	2	2	1	1	2	4	4	4	3	3	4	16	11	11	12	15	14	5191300	0	5561200	0	0	0	23347000	15708000	5134800	7027700	3294900	12305000	1463900000	1315300000	1648200000	1574000000	1571200000	1275100000
C8G	0	0	0	0	0	0	1	1	1	1	1	1	5	3	3	5	4	4	0	0	0	0	0	0	0	0	0	0	0	0	19779000	0	23826000	12909000	8131000	54075000
C9	1	1	3	3	2	2	5	0	4	0	2	6	10	8	8	7	10	8	0	0	4098400	5146400	2164500	9732400	2247200	0	1980000	0	654210	12794000	458260000	263190000	279370000	142080000	260440000	385390000
CAMP	2	2	2	2	2	2	1	0	1	1	1	2	1	1	1	1	1	1	25706000	84687000	26975000	23149000	27894000	15634000	0	0	0	0	0	10546000	0	0	0	0	0	0
CAT	0	0	0	0	0	0	3	4	3	4	4	3	3	1	2	2	2	1	0	0	0	0	0	0	2146200	2558800	1918200	3574900	2097200	2204800	868730	0	1185200	1654300	899580	0
CD5L	8	7	8	9	8	8	6	5	5	7	7	5	5	4	3	2	5	2	331470000	111580000	154690000	363560000	258010000	158940000	26252000	5394500	4831100	29962000	12873000	4774800	36501000	9893600	6789800	11399000	13348000	3898600
CFB	6	3	6	4	5	9	7	7	12	6	7	11	28	26	27	26	28	26	3874300	427110	10126000	59756	491610	19214000	7471200	1070300	16834000	2681200	5631500	20531000	2924000000	2637500000	5149900000	2417100000	3430900000	5489300000
CFH	50	50	53	52	50	54	41	37	43	41	42	44	21	25	23	25	26	25	7836400000	4578200000	10192000000	10530000000	9230700000	11279000000	905690000	675210000	1038000000	988020000	1147700000	1231500000	120390000	82791000	131380000	103990000	115570000	82870000
CFHR1	1	1	1	1	1	1	2	3	3	2	3	2	3	3	3	3	3	2	12853000	16497000	19508000	22648000	17242000	0	41827000	31220000	46226000	59719000	71533000	31553000	725570000	504740000	794170000	671880000	695730000	634260000
CFHR2	0	0	1	0	1	1	1	1	0	0	1	1	4	4	3	3	4	4	0	0	0	0	0	0	0	0	0	0	0	0	111720000	64901000	64159000	71309000	51290000	69354000
CFI	2	2	1	3	4	5	6	2	6	4	6	6	11	10	10	10	11	10	0	0	0	1041000	1787600	3525700	7355700	0	13411000	4468800	12288000	21959000	207080000	407240000	554300000	614030000	404720000	680260000
CLEC3B	1	1	1	1	1	1	1	2	2	1	1	1	4	3	5	4	5	4	0	12342000	0	1112900	0	0	5091900	14142000	19446000	29245000	0	16780000	1060200000	1704700000	1502300000	1695600000	1017800000	1306300000
CLU	7	13	12	13	11	14	14	17	16	13	13	16	15	15	14	14	16	15	330470000	631840000	679160000	583760000	439500000	471240000	250610000	628940000	322560000	321680000	186700000	415060000	544390000	499640000	413650000	728520000	455230000	463260000
CNDP1	1	0	0	0	0	0	2	6	4	2	3	6	2	3	2	1	4	3	0	0	0	0	0	0	6090000	17774000	7646600	7052800	9784100	9318400	5831600	6515900	4849100	0	8705900	20140000
CP	12	11	13	9	13	12	15	15	15	18	14	16	25	27	21	23	25	23	70876000	15131000	52650000	24435000	42292000	35670000	90445000	77228000	161460000	118830000	90597000	96252000	3547100000	2920600000	3932400000	2884900000	3172600000	3486900000
CPN1	5	6	7	5	7	6	1	3	2	0	3	2	0	0	0	0	0	0	28986000	109630000	98274000	44446000	85301000	76184000	0	12915000	0	0	6372500	12266000	0	0	0	0	0	0
CPN2	5	4	6	4	6	5	3	4	3	3	3	3	0	0	0	1	1	1	67868000	124780000	132020000	217840000	301040000	99427000	17175000	12590000	15886000	13732000	66855000	38222000	0	0	0	0	0	0
CRTAC1	1	2	2	1	1	2	2	2	1	0	3	1	1	1	1	1	1	1	0	15258000	13433000	0	0	10405000	8737300	5573200	0	0	5775300	0	0	0	0	0	0	0
F10	0	0	1	0	1	0	1	3	2	0	1	4	5	8	7	6	9	8	0	0	0	0	0	0	0	2446700	1822100	0	0	1430100	237820000	206470000	291770000	271510000	306960000	200410000
F12	0	0	0	0	0	0	0	0	0	0	0	0	3	2	3	2	3	1	0	0	0	0	0	0	0	0	0	0	0	0	8465400	15161000	17219000	20754000	20066000	0
F2	1	1	2	2	2	2	2	5	5	3	2	3	16	17	16	17	17	14	0	0	63177	291430	205890	188760	0	48907	77958	125560	0	329780	576820000	637690000	520650000	299700000	982000000	1618100000
F5	6	6	5	7	6	6	2	1	3	3	4	4	1	2	2	2	4	3	8219900	10802000	15709000	21316000	12943000	14758000	3611100	0	5641300	10049000	5951100	7824200	0	0	9929000	12925000	8464200	10545000
FBLN1	14	14	15	15	14	15	8	8	8	9	10	8	5	4	5	4	6	4	404550000	575260000	461680000	432060000	344180000	392690000	26783000	45323000	32077000	37821000	39997000	41920000	4124500	4946700	2836400	2113400	5344600	2286500
FGA	21	21	21	22	24	24	5	4	6	9	8	8	5	4	5	6	6	5	1281600000	891070000	2422800000	1626000000	2071500000	1989200000	5194800	273910	433180	3950300	477480	258530	1860300	171460	134670	2071900	309690	853410
FGB	14	12	17	14	14	15	7	8	5	5	6	4	6	4	3	1	5	1	646590000	303830000	486520000	447150000	507200000	575610000	17647000	10924000	1205500	1200500	15341000	1947300	11297000	3383700	1899600	0	5029700	0
FGG	10	8	8	10	10	10	4	3	3	3	3	3	3	2	1	1	5	2	370750000	203690000	406190000	605290000	476600000	496440000	24444000	1637400	4443100	3674100	811620	8954800	2338600	1271300	0	0	3275300	1038100
FN1	18	16	22	18	17	22	16	12	14	10	14	12	13	10	9	7	13	5	707420000	739770000	590570000	786360000	563080000	503270000	81752000	69895000	52754000	66830000	65340000	51700000	38811000	25413000	22920000	26364000	27599000	9544800
GC	3	2	2	2	2	2	3	3	4	2	3	3	5	3	3	3	4	4	17536000	41733000	123840000	40685000	26504000	23682000	20238000	20725000	41263000	65332000	26524000	28180000	96768000	149420000	174300000	296670000	66594000	126630000
GPLD1	2	3	3	4	3	2	9	9	8	9	8	9	7	5	7	6	8	7	20794000	19904000	19133000	12928000	10391000	1973000	96590000	96474000	94869000	112990000	78834000	74526000	19347000	19465000	16578000	49420000	16476000	17472000
GSN	3	5	4	2	2	5	7	7	6	7	6	6	14	9	10	9	12	9	42411000	51384000	17943000	12773000	25668000	27285000	66374000	85603000	18723000	48019000	61599000	63851000	232440000	361070000	330930000	195900000	174250000	234510000
HABP2	0	0	1	1	0	1	1	1	1	2	2	1	3	3	3	2	3	4	0	0	904460	0	0	0	0	2012100	1604400	2331800	1385300	2348500	4884400	9313900	17018000	12580000	8062700	9860700
HBA1	1	1	2	1	1	1	0	1	2	2	1	2	0	0	2	1	2	2	0	94309000	125690000	44605000	35947000	55501000	0	5337800	24918000	3297000	19920000	27349000	0	0	3898200	0	2752500	1565300
HBB	1	3	3	2	2	3	1	1	1	2	2	2	1	1	1	1	1	1	0	281650000	421720000	195890000	183790000	684710000	0	0	0	0	140470000	250810000	0	0	0	0	0	0
HGFAC	3	3	4	4	5	5	10	13	13	11	14	13	8	7	7	9	11	9	9809000	3550800	6520300	3606600	51239000	8706400	208340000	336550000	195370000	154430000	276210000	145540000	43247000	30987000	30924000	58560000	102230000	52300000
HP	14	11	16	14	14	16	11	7	18	12	17	18	7	6	14	8	13	13	32977000000	19135000000	117000000000	46614000000	38168000000	135000000000	4414300000	2692300000	76245000000	8139700000	85132000000	97594000000	436930000	457040000	35301000000	1347400000	28468000000	38897000000
HPX	4	6	6	6	5	4	5	5	5	5	4	6	12	14	11	11	13	12	13705000	1487400	651310	1559300	1125000	1506700	9642800	1419100	621370	2039500	2701200	385600	129820000	25642000	39360000	36765000	125210000	60437000
HRG	1	0	0	0	0	0	0	0	0	0	0	0	3	2	5	3	3	4	0	0	0	0	0	0	0	0	0	0	0	0	8345100	7552000	7073700	6473400	4411000	13135000
IGF2	1	1	2	1	2	0	2	2	3	3	2	2	3	3	3	3	3	3	0	0	3982200	0	2555700	0	19554000	17505000	17114000	22920000	20525000	18845000	117900000	31281000	19449000	44730000	77587000	15701000
IGFALS	0	1	1	1	0	1	2	3	3	2	3	2	3	4	4	2	3	3	0	0	0	0	0	0	63179000	73564000	74811000	80029000	58643000	59521000	126120000	92798000	44556000	123550000	167780000	18387000
IGFBP3	0	1	2	1	1	1	3	4	6	5	6	6	5	4	5	4	7	4	0	0	5258600	2669500	0	1465400	14292000	100080000	39139000	58198000	44739000	49669000	49234000	90368000	62099000	125830000	54820000	62081000
IGHA1	3	3	3	2	2	2	6	5	4	5	5	5	3	2	2	3	4	2	88805000000	94772000000	48343000000	109000000000	103000000000	51478000000	24982000000	13150000000	12334000000	27628000000	14982000000	10415000000	4101400000	4880100000	4916300000	8388700000	3547000000	2087500000
IGHD	4	4	5	9	7	5	1	2	5	5	2	3	0	1	3	3	1	2	5172600	144010000	175700000	1190500000	48871000	98868000	0	29025000	10090000	14497000	23486000	11579000	0	0	2796400	13654000	0	0
IGHG1	5	6	5	8	8	7	15	12	12	12	12	13	13	13	12	13	13	9	998380000	466280000	348870000	456130000	286150000	440020000	11914000000	19014000000	8513000000	14851000000	8093900000	10504000000	17648000000	13764000000	11163000000	14965000000	11634000000	15863000000
IGHG2	3	4	3	4	3	4	8	10	8	8	7	9	9	7	8	7	8	7	96255000	41242000	0	22555000	41695000	13325000	658080000	1215800000	640600000	706160000	622320000	252070000	1516500000	1674700000	1043000000	942040000	1098200000	1009300000
IGHG3	9	8	7	7	6	8	5	6	6	5	4	4	3	5	5	4	5	4	28559000000	20548000000	18744000000	10873000000	15951000000	19732000000	6603700000	14973000000	8655600000	5039200000	7912100000	6319700000	5237400000	11561000000	4248900000	5388100000	3629000000	2869100000
IGHG4	3	3	5	1	6	4	8	11	11	5	13	9	8	8	7	5	11	7	0	0	8867900	0	34268000	0	133610000	382420000	331300000	6550600	667370000	107390000	186870000	332420000	213940000	9251300	471070000	120130000
IGHM	9	8	4	9	7	8	7	8	3	6	10	9	7	6	2	3	7	4	642500000	376410000	221620000	654300000	544450000	272540000	135290000	60016000	33129000	123760000	84231000	71230000	123080000	47399000	19123000	80603000	48000000	42092000
IGKC	1	1	1	1	1	1	2	2	2	2	2	2	2	2	1	1	2	1	13197000	6305200	3501300	3051100	17050000	1861000	5441700000	5539000000	3033500000	3244300000	2802500000	1399700000	3782100000	100650000	224550000	537390000	3619800000	20439000
IGKV3-20	1	0	1	1	1	0	1	1	1	1	1	0	1	1	1	1	1	0	144140000	0	0	113070000	0	0	166360000	1420200000	121220000	1283700000	204350000	0	1717000000	288780000	194900000	305230000	168770000	0
IGLL5	3	3	4	3	3	3	4	4	4	4	4	5	4	4	4	4	4	5	31921000000	5060300000	7869200000	5688500000	4320300000	7057400000	9382900000	9131500000	8056300000	12849000000	7544300000	5078400000	11481000000	9596400000	12082000000	20456000000	7921400000	7267700000
ITIH1	14	14	15	13	13	12	14	13	12	13	13	13	8	10	7	8	9	5	1417800000	1598400000	1777800000	2294800000	1958300000	2231400000	356240000	291460000	353180000	293170000	429700000	407400000	21993000	23163000	24876000	37713000	47611000	21257000
ITIH2	17	17	19	14	17	16	19	17	18	18	17	16	13	12	9	8	15	9	5991300000	9341700000	10232000000	18798000000	15765000000	7667500000	3478700000	3118200000	3283300000	4975500000	4439400000	2693500000	286970000	202920000	128670000	362980000	433670000	108470000
ITIH3	8	6	6	5	7	10	9	5	9	8	7	11	5	4	5	2	4	5	168740000	101700000	77222000	205870000	28684000	175130000	315510000	136690000	117690000	208760000	60671000	300440000	16013000	24372000	28799000	0	0	45682000
ITIH4	2	1	2	2	1	1	15	14	18	14	15	18	16	18	17	17	18	18	0	0	0	0	0	0	282710000	357700000	320900000	257850000	254740000	294870000	798580000	599220000	876700000	813630000	631440000	966430000
JCHAIN	5	4	5	5	5	5	2	3	2	3	2	2	2	2	2	2	2	2	145730000	57371000	154550000	117380000	256110000	175720000	30188000	12343000	20303000	30272000	49520000	55837000	20084000	16191000	6830200	22386000	21119000	10321000
KLKB1	17	14	20	22	19	21	21	16	20	19	23	21	16	8	11	14	14	11	3094200000	1730400000	2099800000	3868700000	1815700000	2126300000	786120000	358300000	585500000	792610000	631660000	874490000	258070000	166770000	324840000	341080000	240070000	400160000
KNG1	9	8	8	10	10	8	12	14	14	17	12	12	15	13	12	13	17	11	1893100000	1367200000	2072200000	1150500000	531690000	1594800000	1212500000	1027400000	730080000	835390000	648440000	697830000	2271100000	2432100000	3045100000	2726700000	2326300000	1684400000
LGALS3BP	1	1	2	3	3	2	0	0	0	0	0	0	0	0	0	0	0	0	0	0	2034500	3192700	2317500	2409400	0	0	0	0	0	0	0	0	0	0	0	0
LUM	0	0	0	0	0	0	4	4	5	4	5	5	6	6	6	4	6	6	0	0	0	0	0	0	39650000	55723000	32414000	41814000	37575000	53917000	278010000	214010000	151000000	220480000	226950000	252440000
ORM1	4	4	5	5	6	6	3	3	3	3	3	3	3	3	3	2	2	2	27091000	58514000	102330000	46610000	44657000	72629000	10579000	6653400	22147000	10244000	10739000	13916000	12750000	11463000	11302000	7121100	11933000	18955000
ORM2	4	4	5	5	6	6	3	3	3	3	3	3	3	3	3	2	2	2	27091000	58514000	102330000	46610000	44657000	72629000	10579000	6653400	22147000	10244000	10739000	13916000	12750000	11463000	11302000	7121100	11933000	18955000
PCSK9	1	2	2	0	2	2	1	1	1	0	1	0	2	2	2	1	1	2	593200	863490	952630	0	820990	1052900	622430	1586200	0	0	0	0	1330900	3494500	2328200	2086300	1113600	1707200
PGLYRP2	0	0	1	0	1	1	1	2	1	1	2	2	4	5	4	4	4	5	0	0	0	0	0	0	0	4111400	0	0	7533900	8899100	57445000	53723000	27708000	29755000	53151000	37953000
PLG	5	3	5	5	5	8	6	5	8	6	8	7	23	21	26	24	27	20	5700300	2224700	1621600	4472200	300260	9535800	3153400	296270	879350	4217200	463360	2447800	897650000	590970000	1077500000	590910000	894750000	421930000
PLTP	2	3	2	3	3	3	2	3	3	1	2	3	1	2	1	0	1	0	5864100	31686000	10874000	25663000	9867200	12246000	1850700	2446700	3984400	0	1498900	1451700	0	3544000	0	0	0	0
PLXDC1	1	1	2	2	1	1	2	2	2	2	1	2	2	1	2	2	1	2	0	0	4215400	1838200	3635500	3754700	2322500	1448100	1858400	1272500	1688000	1665800	1081400	0	991420	1870600	0	944960
PON1	5	5	6	6	6	5	6	6	6	6	6	5	5	6	6	5	6	4	107090000	155730000	190330000	75632000	92017000	113190000	121800000	203840000	165200000	203280000	132320000	162320000	134200000	66144000	26190000	26068000	104360000	72420000
PON3	0	2	1	0	1	2	4	5	4	2	5	4	1	2	0	0	2	1	0	2146100	0	0	0	2391500	5505200	6015700	3016500	0	2464600	2638000	0	1816800	0	0	861390	0
PROS1	2	1	1	2	2	2	2	2	3	4	3	3	3	4	4	3	4	3	6281300	0	0	9686200	14694000	8210800	4250000	7483600	9349300	9455100	9164800	6585100	16744000	20337000	20000000	20064000	17346000	12954000
PZP	2	3	1	2	2	4	0	1	0	0	0	2	0	0	0	0	0	0	8560100	12610000	0	5866100	5489500	25208000	0	0	0	0	0	3588500	0	0	0	0	0	0
SAA4	2	2	1	2	2	2	2	3	2	3	2	3	2	2	3	2	3	3	0	0	0	0	0	0	0	495080000	0	454860000	0	2700800000	0	0	539570000	0	381570000	2548500000
SELENOP	2	1	0	1	2	2	1	1	2	3	1	0	2	2	2	2	1	1	3820300	0	0	0	19497000	21712000	0	0	14309000	36842000	0	0	21080000	28173000	28648000	40040000	0	0
SELL	2	1	2	2	2	1	3	4	4	4	3	3	3	3	4	3	3	2	0	0	14038000	11176000	15998000	0	37790000	33281000	33166000	31059000	42753000	38126000	20429000	50472000	1271300	13568000	35622000	0
SERPINA1	4	3	3	6	4	4	4	4	6	5	5	5	5	2	4	3	4	4	253940000	137510000	241480000	291260000	276920000	166150000	7312100	32920000	250030000	164730000	191250000	216050000	86776000	0	120030000	54298000	92316000	138500000
SERPINA10	0	1	1	0	1	1	2	1	2	2	2	2	1	2	2	1	2	2	0	0	0	0	0	0	1466400	0	7107800	10342000	7612200	917250	0	8899600	15980000	0	6491000	17728000
SERPINA3	2	3	2	2	1	5	7	7	7	4	5	6	13	9	8	8	12	7	0	812170	0	0	0	145960	5580000	6319900	6130100	2363100	3576300	6940200	157280000	235300000	147790000	90697000	164790000	118480000
SERPINA6	1	1	1	1	1	1	1	1	1	1	1	0	2	2	2	2	2	1	0	0	0	0	0	0	0	0	0	0	0	0	62895000	91294000	42508000	54013000	54520000	0
SERPINA7	0	1	1	1	0	1	0	1	1	1	1	1	1	1	1	1	1	1	0	0	912990	0	0	0	0	0	865910	0	870460	0	1503100	1876900	3605900	1894300	2838900	1835300
SERPINC1	2	2	1	1	1	1	2	3	3	3	3	3	1	3	3	2	4	2	8881000	15008000	9799100	0	6884800	9125800	9246600	10616000	10666000	12647000	12343000	8679500	0	17853000	0	10757000	12765000	23014000
SERPIND1	0	0	1	0	1	2	2	1	2	1	2	3	5	4	6	6	7	8	0	0	0	0	0	1359900	0	0	393330	0	415590	1519200	204040000	40392000	603900000	68426000	431540000	585300000
SERPINF2	4	3	3	1	3	1	4	5	4	3	5	4	11	12	11	10	12	11	7031000	10899000	343250	0	15196000	0	7521900	11999000	24554000	20324000	9859200	93100	1891100000	3949800000	4015800000	2635100000	3290400000	2564000000
SERPING1	4	5	4	4	5	7	6	6	5	5	5	6	2	2	3	2	3	3	594270000	611790000	306430000	305660000	453920000	174790000	98608000	33147000	118760000	9640000	170020000	498060000	14110000	14859000	39281000	87957000	29564000	20889000
TF	4	6	6	5	7	4	11	10	13	10	12	12	17	17	13	13	22	15	49091000	20566000	28121000	3137900	3355000	18592000	39885000	57480000	47643000	23124000	19180000	33325000	134690000	154560000	204590000	140720000	162050000	143550000
VTN	3	6	5	6	5	4	5	5	5	6	6	7	7	7	6	6	7	6	110410000	83915000	149550000	146860000	93013000	137310000	60705000	35151000	51658000	89205000	50847000	57093000	1659400000	1569900000	1558900000	2086200000	1061100000	697620000
VWF	3	3	2	3	3	3	5	6	6	6	6	6	5	5	4	4	5	4	0	0	0	0	0	0	69757000	75271000	60654000	68888000	51263000	65063000	53428000	79231000	59794000	77983000	46921000	52225000
ECM1	4	4	6	6	3	3	8	0	8	8	8	2	8	7	7	7	10	3	13081000	9559600	16806000	30057000	37922000	21504000	11476000	0	11220000	20684000	12894000	342890	69089000	35498000	37797000	63443000	38644000	1236700

## Sheet: Table S6
Table S6. The MS data of L/M/S-HDL subclasses from rats (n=3)
Gene names	unique peptides R1_L	unique peptides R2_L	unique peptides R3_L	unique peptides R1_M	unique peptides R2_M	unique peptides R3_M	unique peptides R1_S	unique peptides R2_S	unique peptides R3_S	LFQ intensity R1_L	LFQ intensity R2_L	LFQ intensity R3_L	LFQ intensity R1_M	LFQ intensity R2_M	LFQ intensity R3_M	LFQ intensity R1_S	LFQ intensity R2_S	LFQ intensity R3_S
VWF	0	0	0	7	3	2	3	0	5	0	0	0	108960000	32166000	54050000	0	0	97729000
VTN	7	10	12	14	14	15	20	18	21	442550000	561780000	635110000	838880000	1353700000	1866300000	12257000000	19105000000	20613000000
VCL	1	0	0	1	0	0	8	6	17	0	0	0	0	0	0	47568000	34323000	69387000
THBS1	6	4	9	2	0	5	0	0	2	115960000	44058000	169460000	15863000	0	48732000	0	0	0
TGFBI	5	11	10	3	6	5	1	2	2	159930000	1411400000	1498700000	147610000	104780000	432530000	0	0	0
TF	29	29	31	33	29	31	35	27	43	479640000	555670000	873280000	464210000	470260000	645780000	594310000	538910000	746700000
SERPING1	8	12	10	27	30	27	18	23	22	185150000	496570000	420540000	6025800000	9617800000	6652900000	970860000	2788000000	1977100000
SERPIND1	1	1	1	1	2	6	17	21	17	0	0	0	0	0	9148200	3184600000	1007400000	1345100000
SERPINC1	20	9	14	20	12	17	22	14	24	1193000000	329220000	557720000	1127600000	248750000	482480000	1201000000	287900000	979440000
SERPINA6	0	1	0	0	1	0	13	6	3	0	0	0	0	0	0	2961400000	270720000	290950000
SERPINA1	7	9	9	12	13	19	8	9	13	126620000	390900000	469940000	350590000	483930000	784720000	121510000	222730000	719840000
SELL	0	0	0	0	0	0	5	5	4	0	0	0	0	0	0	156250000	106160000	98945000
PSAP	5	5	2	2	1	3	0	1	1	211210000	97277000	0	45819000	0	61421000	0	0	0
PROZ	5	3	6	12	10	12	12	10	12	79080000	97197000	93171000	330170000	572580000	493390000	526370000	332210000	357900000
PROS1	2	8	8	7	5	10	6	6	14	118130000	89041000	186720000	134320000	84682000	169150000	129870000	86606000	251950000
PROC	0	1	1	0	2	4	12	13	13	0	0	0	0	0	113050000	903040000	754890000	751030000
PON1	12	8	8	11	8	7	10	9	9	3030800000	872510000	731020000	2723100000	558990000	676300000	2777100000	667120000	835210000
PLG	18	33	19	21	50	31	49	44	45	217270000	1120000000	488740000	430150000	2092400000	679290000	3471400000	2284500000	2217300000
PGLYRP2	0	0	1	2	0	0	13	17	16	0	0	0	0	0	0	1135200000	1273800000	1936400000
MUG2	17	19	17	16	15	18	2	9	11	8169700000	8449000000	8495500000	1245100000	2827900000	4892400000	21354000	287020000	337010000
MASP2	8	10	10	17	14	16	1	4	6	167740000	213670000	271220000	236200000	423030000	690260000	0	90481000	178100000
LOC299282	2	1	2	3	2	2	3	2	2	640240000	0	195790000	597070000	143150000	304960000	805480000	180150000	249720000
LCAT	7	1	1	4	2	0	0	5	5	441240000	0	0	156460000	0	0	0	187250000	67242000
KNG1	22	22	23	22	18	19	23	17	20	9793900000	6845800000	6613800000	3574300000	3342700000	4000600000	6401400000	3628300000	5590400000
ITIH4	13	11	13	71	64	65	66	63	64	70070000	83794000	126650000	19407000000	14662000000	12494000000	11380000000	14241000000	15625000000
ITIH3	42	36	36	46	43	44	38	40	43	8728500000	4020300000	3988900000	24007000000	12284000000	13052000000	4412800000	3391600000	4517800000
ITIH2	45	47	46	34	38	40	14	16	23	18398000000	25092000000	26135000000	2530200000	4673100000	5762400000	356170000	577690000	651270000
ITIH1	43	46	49	39	39	41	44	39	40	14435000000	16892000000	17954000000	3267200000	3517400000	4177400000	1333400000	1203300000	1283000000
IGFALS	5	6	6	18	19	21	18	21	21	43682000	131550000	204930000	1056400000	1787600000	2005100000	1536700000	4624400000	5093700000
HSPA5	10	3	2	2	4	3	2	3	6	132030000	44442000	0	0	70983000	101870000	0	53661000	60399000
HRG	16	14	15	16	15	14	38	34	32	595550000	463190000	692290000	476220000	515440000	631270000	17055000000	14617000000	17128000000
HPX	1	12	14	2	4	9	49	43	44	0	69562000	163580000	1453700	2567600	2376300	66726000000	53066000000	48821000000
SAA4	9	11	10	9	9	9	4	8	7	3828800000	4363800000	3117500000	1771400000	3390800000	2330200000	582890000	1115100000	588830000
HP	36	32	35	42	33	35	33	27	30	15447000000	4728900000	6077200000	16960000000	4632800000	7597500000	4503500000	1603400000	2925500000
GPX3	0	2	0	2	2	2	6	9	7	0	0	0	92157000	133200000	57752000	386120000	2383800000	1376900000
GPLD1	15	30	30	26	35	36	20	31	35	307180000	864270000	1384100000	742980000	1139800000	1546700000	597550000	1039700000	1275500000
GC	2	4	5	26	20	18	36	41	42	12531000	157910000	186550000	1685600000	800130000	889780000	9988400000	5680300000	6428600000
FN1	74	103	65	18	28	7	9	8	2	2130400000	4543400000	1012900000	22380000	102300000	6328100	3918100	4858500	0
FGG	19	32	8	9	18	2	14	23	4	1813500000	9694100000	104830000	265220000	767130000	5639100	517820000	2371200000	27272000
FGB	36	49	3	12	27	1	14	39	2	1917000000	8880200000	19979000	156470000	778760000	0	138770000	2471900000	0
FGA	38	59	12	14	31	6	16	37	10	1450300000	8381900000	44771000	123810000	588130000	4076800	237980000	970640000	96547000
FETUB	11	7	6	14	9	9	18	9	9	377150000	150080000	164670000	1291300000	248700000	127640000	1521300000	337950000	290540000
FBLN1	18	16	19	11	10	14	1	0	1	620520000	392550000	438750000	99533000	90756000	119080000	0	0	0
F9	0	0	0	0	3	0	21	16	19	0	0	0	0	15530000	0	803590000	2393600000	2880200000
F2	14	13	24	21	12	28	52	46	47	112800000	101870000	742570000	224510000	79065000	1390500000	24843000000	19435000000	12121000000
CRP	4	4	4	5	5	5	5	4	4	1771000000	1245500000	1451400000	11955000000	5830600000	5467200000	9153900000	2933900000	5104900000
CPN2	23	23	22	17	16	15	0	0	7	8486800000	4439600000	4464900000	1001700000	764300000	1243800000	0	0	20936000
CP	38	45	41	72	62	66	88	82	84	617110000	818010000	968060000	3892900000	3723900000	4494400000	39557000000	27653000000	28506000000
CLU	18	21	20	23	19	20	20	22	20	864500000	1316700000	1538600000	1039900000	684170000	732260000	1110000000	1087900000	988420000
CFHR1	0	0	0	0	0	1	10	9	9	0	0	0	0	0	0	2950100000	1678600000	1754700000
CFH	99	96	88	79	83	83	48	48	54	29036000000	29931000000	30863000000	4796500000	10124000000	10386000000	1168900000	1672900000	1825200000
CFB	5	7	12	19	18	19	93	94	94	1030500	4683400	21673000	51689000	59345000	75081000	17015000000	14741000000	13084000000
C9	1	0	3	1	1	1	40	37	40	0	0	5667100	0	0	0	3216900000	2920600000	4109400000
C8G	3	5	5	6	5	6	10	12	11	45336000	83766000	148020000	279040000	184500000	244830000	2382900000	4302000000	5355400000
C8B	0	1	1	16	14	12	42	40	37	0	0	0	84159000	62698000	87959000	3652100000	2601100000	3027100000
C8A	1	2	0	16	12	13	41	34	37	0	13567000	0	231580000	67417000	125800000	5897200000	6128100000	5180700000
C6	0	2	3	38	38	47	47	51	55	0	7415600	12139000	816950000	1302100000	1055500000	1413700000	3021600000	3764800000
C5	72	46	46	116	111	115	75	81	90	3542900000	637900000	985600000	11682000000	14794000000	15979000000	2180700000	4468400000	5035400000
C3	112	140	150	220	192	205	204	199	189	3039500000	5677700000	13771000000	90172000000	86642000000	75911000000	55834000000	59590000000	53774000000
C2	0	0	0	1	1	1	18	18	19	0	0	0	0	0	0	1311000000	1907300000	1652100000
C1S	4	2	5	27	29	24	20	24	22	6638000	6639000	8582100	1582400000	2257300000	2125500000	803190000	978200000	1150600000
APON	2	4	4	1	2	3	0	0	1	258080000	730120000	701270000	0	412810000	492680000	0	0	0
APOM	13	12	11	10	8	7	4	3	1	5946000000	2690200000	2787300000	1258400000	914320000	1002300000	141800000	38804000	0
APOH	0	2	7	1	2	3	27	23	25	0	14599000	115580000	0	11941000	548870	13245000000	5789200000	9111700000
APOE	43	38	34	37	27	23	24	21	19	19766000000	9727600000	3461800000	3015700000	1430500000	699110000	564900000	374180000	264180000
APOC4	4	4	4	2	0	0	0	0	0	455680000	564900000	468410000	0	0	0	0	0	0
APOC3	4	4	5	3	2	2	2	0	1	4312700000	5337200000	5149900000	1952300000	1354400000	633050000	87391000	0	0
APOC2	6	6	6	5	5	4	4	3	0	5798700000	7554400000	8393400000	4415700000	3404800000	1423600000	172760000	104720000	0
APOC1	6	4	4	4	3	2	0	0	0	2646500000	1200600000	1785300000	1003600000	567390000	0	0	0	0
APOB	5	6	11	0	0	0	0	0	0	93129000	117480000	112840000	0	0	0	0	0	0
APOA4	44	13	6	43	14	19	18	11	21	5889800000	125260000	38699000	1474700000	150270000	328920000	230110000	82448000	325480000
APOA2	8	7	5	7	5	5	4	2	0	9835800000	4566000000	4649300000	3253800000	1686400000	812640000	430870000	0	0
APOA1	43	43	39	44	42	37	43	36	34	48019000000	41671000000	23108000000	19536000000	21122000000	8804800000	6387500000	4879100000	3497600000
AMBP	17	19	19	17	16	18	16	11	15	13236000000	14743000000	15143000000	15847000000	12911000000	14109000000	5916100000	4602400000	6345300000
ALB	47	44	44	61	45	54	64	51	56	2700200000	2248500000	3293900000	3576800000	2210800000	3318900000	7562100000	2429900000	4623300000
AFM	0	5	9	24	22	20	68	59	55	0	53256000	75159000	290320000	116820000	172200000	31086000000	22577000000	21554000000
SOD3	0	0	0	0	0	0	8	5	4	0	0	0	0	0	0	189380000	172480000	119020000
SERPINA3N	7	4	2	8	2	4	9	4	6	788450000	145010000	0	462120000	137790000	98309000	753240000	84085000	112280000
SERPINA3M	1	0	0	3	0	1	13	0	10	0	0	0	42966000	0	0	696670000	0	179240000
SERPINA3K	3	2	1	3	3	3	4	5	3	570090000	408930000	0	982380000	606770000	290600000	4041000000	7185500000	4209600000
SERPINA10	16	15	22	26	24	25	23	29	26	369400000	471280000	575980000	930810000	1390600000	1640300000	837230000	1856500000	1710400000
PKM	1	0	0	1	9	5	0	0	0	0	0	0	0	71300000	46656000	0	0	0
MUG1	111	114	111	105	95	105	77	77	82	260000000000	327000000000	336000000000	70599000000	122000000000	123000000000	7277600000	12939000000	18633000000
MASP1	5	5	5	9	13	11	1	4	5	112430000	160590000	136830000	162940000	216840000	291050000	0	64806000	73726000
LUM	0	0	0	8	6	4	12	10	9	0	0	0	745460000	523180000	394030000	2779700000	1023200000	1279300000
KLKB1	38	40	37	29	33	34	17	28	26	6487400000	5026000000	5319200000	997660000	2657300000	3148400000	246970000	881740000	814690000
IL1RAP	0	0	0	3	0	0	9	6	5	0	0	0	48306000	0	0	382120000	81003000	117710000
IGH-1A	8	8	9	13	12	12	13	13	11	450500000	1073200000	828680000	17657000000	30822000000	15978000000	12399000000	33119000000	18608000000
IGG-2A	7	10	10	19	19	21	21	22	24	53471000	374890000	489370000	2605300000	6038100000	5046800000	5378600000	14041000000	13106000000
HGFAC	4	4	3	23	19	20	19	17	19	39816000	40866000	44250000	1594600000	929480000	973750000	714530000	594310000	910890000
HBA1	14	13	12	15	12	12	13	11	11	7125300000	3194200000	5090300000	9979300000	3269400000	5739200000	2364200000	1362700000	3118500000
F13B	4	3	0	25	21	26	23	20	29	19371000	0	0	1044900000	522650000	1064200000	828220000	378750000	972480000
F12	0	0	0	0	0	1	24	23	24	0	0	0	0	0	0	4842800000	3075700000	3618600000
F10	1	0	0	20	12	16	19	19	24	0	0	0	802680000	555770000	633000000	1511400000	1654900000	1984200000
EGFR	1	1	1	24	26	27	22	29	25	0	0	0	645360000	1127000000	1610200000	881060000	1518600000	1608400000
ECM1	5	3	4	8	10	8	10	12	12	57250000	54530000	25264000	84799000	127550000	59886000	190200000	360860000	193270000
CSF1R	0	0	0	8	8	3	0	0	0	0	0	0	125390000	42385000	0	0	0	0
CPN1	18	18	17	9	11	13	0	0	1	4567500000	4113500000	4766300000	346390000	520650000	726090000	0	0	0
CFI	3	9	10	4	10	6	44	48	42	21107000	40087000	59204000	13087000	45772000	26400000	5884700000	5303800000	5640500000
CFD	0	0	0	0	0	0	0	2	4	0	0	0	0	0	0	0	163750000	170140000
CA2	0	0	0	0	0	1	4	11	14	0	0	0	0	0	0	237280000	396370000	1239900000
C4BPA	6	10	10	1	1	6	1	2	1	189440000	753410000	373510000	0	0	34426000	0	0	0
C1R	25	25	26	11	12	9	0	1	0	1598900000	1256800000	853710000	88118000	101780000	124090000	0	0	0
APCS	0	0	0	11	5	5	14	9	10	0	0	0	636060000	184860000	211080000	2399500000	472020000	637630000
ALDOB	0	0	0	0	0	0	0	8	6	0	0	0	0	0	0	0	390990000	262330000
AHSG	6	7	9	12	9	11	16	14	14	416980000	804210000	825940000	1781100000	744150000	875910000	22083000000	9527200000	11432000000
